# Supplementary material for: Generation of an Ovomucoid-Immune scFv Library for the Development of Novel Immunoassays in Hen’s Egg Detection
Source: Foods. 2023 Oct 19;12(20):3831. doi: 10.3390/foods12203831 (PMC10606182; doi:10.3390/foods12203831)
Supplement: Supplementary file 1 [file foods-12-03831-s001.zip]

Archive with 1 entries (1 files):
- foods-2665200-supplementary.pdf
